# Supplementary material for: First report on identification and genetic characterization of Getah virus in wild boar in China
Source: Front Microbiol. 2025 Mar 24;16:1583023. doi: 10.3389/fmicb.2025.1583023 (PMC11995736; doi:10.3389/fmicb.2025.1583023)
Supplement: Supplementary file 2 [file Table_2.xlsx]

## Sheet: Table S2
		Table S2. Sequence alignment and phylogenetic analysis of the nucleotide sequences of GETV complete genome
	Strain	1	2	3	4	5	6	7	8	9	10	11	12	13	14	15	16	17	18	19	20	21	22	23	24	25	26	27	28	29	30	31	32	33	34	35	36	37	38	39	40	41	42
1	JX2024(PV089541)	***
2	dog202206(OP593309)	99	***
3	YN2305/cattle/China/5/2023(OR371719)	97.6	97.6	***
4	GETV-XJ-2019-07(MZ388464)	98.3	98.3	97.7	***
5	JL1808(MH722256)	97.6	97.6	100	97.7	***
6	SD17/09(MH106780)	97.5	97.6	99.7	97.7	99.8	***
7	GD2202/mosquito/China/2/2022(OP747412)	99.4	99.4	97.8	98.6	97.8	97.7	***
8	YN12031(KY434327)	96.1	96.1	96.3	96.3	96.3	96.3	96.3	***
9	YN12042(KY450683)	98.5	98.6	97.8	98.3	97.8	97.7	98.9	96.3	***
10	YN0540(EU015063)	98.7	98.7	97.9	98.5	97.9	97.9	99	96.5	99.7	***
11	JL17/08(MG869691)	99.3	99.3	97.8	98.6	97.8	97.7	99.8	96.3	98.9	99.1	***
12	JL1707(MH722255)	99	99.1	97.7	98.6	97.8	97.7	99.5	96.3	98.9	99.1	99.6	***
13	HB0234(EU015062)	98.8	98.9	97.8	98.6	97.8	97.7	99.2	96.3	98.9	99.1	99.1	99.6	***
14	SC1210(LC107870)	98.5	98.5	97.8	98.3	97.8	97.7	98.8	96.3	99.7	99.7	98.9	98.9	98.9	***
15	M1(EU015061)	97.8	97.8	97.9	97.8	97.9	97.9	98.1	97	98	98.2	98.1	98.1	98.1	98	***
16	Rbsq202206(OP593308)	95.9	95.9	96.2	96.1	96.2	96.1	96.2	98.7	96.1	96.3	96.2	96.1	96.2	96.1	96.8	***
17	GETV/SCrph129/2020(MZ357112)	98.6	98.6	97.6	99.1	97.6	97.5	98.9	96.1	98.5	98.7	98.9	98.9	98.9	98.5	97.8	96	***
18	SD2206/pig/China_Shandong/2022(PP623164)	99.4	99.4	97.8	98.7	97.8	97.8	99.9	96.4	98.9	99	99.8	99.5	99.2	98.9	98.1	96.2	99	***
19	GETV-JX-CHN-22(OQ968487)	98.6	98.7	97.5	98.5	97.5	97.4	99	96.1	98.6	98.7	99	98.9	98.9	98.6	97.8	95.9	98.7	99	***
20	GDQY2022(ON987235)	99.2	99.3	97.7	98.6	97.7	97.7	99.7	96.2	98.8	98.9	99.6	99.3	99.1	98.7	98	96.1	98.8	99.7	98.9	***
21	GETV-YL(OL352731)	98.7	98.8	97.7	98.6	97.7	97.6	99.1	96.3	98.7	98.8	99.1	99	99	98.7	97.9	96.1	98.8	99.1	99.3	99	***
22	HNJZ-S1(KY363862)	99.3	99.4	97.8	98.6	97.8	97.7	99.7	96.3	98.9	99	99.6	99.4	99.2	98.8	98.1	96.1	98.9	99.7	98.9	99.6	99.1	***
23	HNJZ-S2(KY363863)	98.8	98.9	97.7	98.7	97.8	97.7	99.2	96.3	98.8	98.9	99.1	99.1	99.1	98.8	98	96.2	98.9	99.2	99.3	99.1	99.9	99.2	***
24	HNNY-1(MG865966)	99.4	99.4	97.8	98.7	97.8	97.8	99.9	96.3	98.9	99	99.8	99.5	99.2	98.8	98.2	96.2	99	100	99	99.7	99.1	99.7	99.2	***
25	HNNY-2(MG865967)	99.4	99.4	97.8	98.6	97.8	97.7	99.6	96.3	98.8	99	99.6	99.4	99.2	98.8	98.1	96.1	98.9	99.7	98.9	99.6	99.1	99.9	99.1	99.7	***
26	GETV-V1(KY399029)	98.7	98.8	97.8	98.5	97.8	97.7	99.1	96.4	98.9	99	99	99.1	99.1	98.8	98.1	96.2	98.7	99.1	98.8	99	98.9	99.1	99	99.1	99.1	***
27	HNPDS-1(MG865968)	99.4	99.4	97.8	98.7	97.8	97.7	99.9	96.3	98.9	99	99.8	99.5	99.2	98.8	98.1	96.2	99	100	99	99.7	99.1	99.7	99.2	100	99.7	99.1	***
28	HNPDS-2(MG865969)	99.3	99.4	97.8	98.7	97.8	97.7	99.9	96.3	98.9	99	99.8	99.5	99.2	98.8	98.1	96.2	98.9	100	99	99.7	99.1	99.7	99.2	100	99.7	99.1	100	***
29	AH9192(MG865965)	98.4	98.5	97.5	98.2	97.6	97.5	98.8	96.2	98.6	98.7	98.7	98.7	98.8	98.6	97.8	96	98.5	98.8	98.5	98.7	98.6	98.8	98.7	98.8	98.8	99.4	98.8	98.8	***
30	HuN1(MF741771)	97.4	97.4	99.5	97.5	99.5	99.6	97.6	96.1	97.6	97.7	97.6	97.5	97.6	97.6	97.7	96	97.4	97.6	97.3	97.5	97.5	97.6	97.6	97.6	97.6	97.6	97.6	97.6	97.4	***
31	LEIV_16275_Mag(EF631998)	97.4	97.4	97.5	97.5	97.5	97.5	97.6	97.8	97.6	97.8	97.6	97.6	97.7	97.6	98.3	97.6	97.3	97.7	97.4	97.6	97.6	97.7	97.6	97.7	97.7	97.7	97.7	97.7	97.4	97.3	***
32	LEIV_17741_MPR(EF631999)	98.4	98.4	98.5	98.4	98.5	98.5	98.6	97	98.6	98.8	98.6	98.6	98.7	98.6	98.8	96.8	98.4	98.7	98.4	98.6	98.5	98.7	98.6	98.7	98.7	98.7	98.7	98.7	98.4	98.3	98.4	***
33	South_Korea(AY702913)	98.9	98.9	98.2	98.7	98.2	98.1	99.2	96.7	99.3	99.4	99.2	99.2	99.3	99.2	98.5	96.5	98.9	99.3	99	99.1	99.1	99.3	99.1	99.3	99.2	99.3	99.3	99.2	99	98	98.1	99	***
34	15-I-1105(LC212973)	98.8	98.8	97.7	98.6	97.7	97.6	99.1	96.2	98.7	98.9	99.1	99.1	99.1	98.7	98	96.1	98.8	99.2	99.1	99	99.4	99.1	99.5	99.2	99.1	98.9	99.1	99.1	98.6	97.5	97.6	98.5	99.1	***
35	Kochi/01/2005(AB859822)	97.7	97.7	99.6	97.7	99.6	99.4	97.9	96.4	97.9	98	97.9	97.8	97.9	97.9	98	96.2	97.6	97.9	97.6	97.8	97.7	97.9	97.8	97.9	97.9	97.9	97.9	97.9	97.6	99.2	97.6	98.6	98.3	97.8	***
36	19-703(LC710657)	98.3	98.3	98.4	98.3	98.5	98.4	98.6	97.1	98.6	98.7	98.6	98.6	98.6	98.5	99	97	98.3	98.6	98.3	98.5	98.4	98.6	98.5	98.6	98.6	98.6	98.6	98.6	98.3	98.2	98.5	99.3	99	98.5	98.5	***
37	16-I-676(LC223132)	98.8	98.8	97.6	98.6	97.7	97.6	99.1	96.2	98.7	98.8	99.1	99.1	99.1	98.7	98	96.1	98.8	99.2	99.1	99	99.4	99.1	99.5	99.2	99.1	98.9	99.1	99.1	98.6	97.5	97.6	98.5	99.1	99.9	97.7	98.4	***
38	MI-110-C1(LC079086)	98.4	98.4	98.5	98.5	98.6	98.5	98.7	97	98.7	98.8	98.7	98.7	98.7	98.6	98.8	96.8	98.4	98.7	98.4	98.6	98.5	98.7	98.6	98.7	98.7	98.7	98.7	98.7	98.4	98.3	98.4	99.4	99.1	98.6	98.6	99.4	98.5	***
39	MI-110-C2(LC079086)	98.4	98.4	98.5	98.5	98.6	98.5	98.7	97	98.6	98.8	98.7	98.7	98.7	98.6	98.8	96.8	98.4	98.7	98.4	98.6	98.5	98.7	98.6	98.7	98.7	98.7	98.7	98.7	98.4	98.3	98.4	99.4	99.1	98.6	98.6	99.4	98.6	100	***
40	M_6-Mag_132(MW410934)	97.1	97.1	97.3	97.1	97.3	97.2	97.4	96.7	97.3	97.5	97.3	97.4	97.4	97.3	98.1	96.5	97.1	97.4	97.2	97.3	97.3	97.4	97.4	97.4	97.4	97.4	97.4	97.4	97.1	97.1	98.2	98	97.7	97.3	97.3	98.2	97.3	98.1	98.1	***
41	MM2021(MW404214)	94.4	94.4	94.4	94.4	94.4	94.4	94.6	94.1	94.5	94.7	94.5	94.6	94.6	94.5	95.2	94	94.3	94.6	94.3	94.5	94.5	94.6	94.6	94.6	94.6	94.6	94.6	94.6	94.3	94.2	95.3	95.1	94.9	94.5	94.5	95.2	94.5	95.2	95.2	95.6	***
42	GETV/SW/Thailand/2017(LC534253)	95.9	95.9	96.1	96.1	96.1	96.1	96.2	98.7	96.1	96.3	96.2	96.1	96.2	96.1	96.8	99.9	96	96.2	95.9	96.1	96.1	96.1	96.2	96.2	96.1	96.2	96.2	96.2	96	96	97.6	96.8	96.5	96.1	96.2	96.9	96.1	96.8	96.8	96.5	94	***

## Sheet: Table S3
		Table S3. Sequence alignment and phylogenetic analysis of the nucleotide and amino acid sequences of GETV E2 genes(The upper right is the nucleotide similarity, and the lower left is the amino acid similarity)
	Strain	1	2	3	4	5	6	7	8	9	10	11	12	13	14	15	16	17	18	19	20	21	22	23	24	25	26	27	28	29	30	31	32	33	34	35	36	37	38	39	40	41	42
1	JX2024(PV089541)	***	97.9	96.6	98.1	96.6	96.4	99.1	95.4	98	98	99.2	98.2	97.9	97.8	97.3	94	98.2	99.1	98.1	99	98.3	99	98.6	99.1	99	98.2	99.1	99.1	97.9	96.6	97.2	98.1	98.3	98.3	96.8	97.8	98.3	97.9	98	96.6	93.4	94.2
2	dog202206(OP593309)	98.3	***	96.5	98	96.5	96.4	98.7	95.3	97.9	97.9	98.7	98	97.9	97.6	97.2	94.2	98.2	98.8	97.9	98.8	98.2	98.7	98.4	98.8	98.7	98	98.8	98.8	97.9	96.5	97	97.9	98.2	98.3	96.7	97.6	98.3	97.8	97.9	96.4	93	94.4
3	YN2305/cattle/China/5/2023(OR371719)	98.1	98.1	***	97.4	100	99.8	97.2	95.8	97.2	97.3	97.2	96.8	96.8	97.1	97.4	95	97.3	97.3	96.9	97.3	97.2	97.2	97.4	97.3	97.2	97.3	97.3	97.3	97.1	99.7	97.2	98.2	97.6	97.3	99.2	97.9	97.3	98	98.1	96.7	93	95.1
4	GETV-XJ-2019-07(MZ388464)	98.6	98.8	98.1	***	97.4	97.2	98.8	96.4	98.4	98.5	98.9	98	98.2	98.3	98.3	94.9	98.4	99	98.3	99	98.5	98.8	98.7	99	98.8	98.5	99	99	98.3	97.4	98.1	99.1	98.7	98.5	97.6	98.7	98.5	99.1	99.1	97.7	94	95.2
5	JL1808(MH722256)	98.1	98.1	100	98.1	***	99.8	97.2	95.8	97.2	97.3	97.2	96.8	96.8	97.1	97.4	95	97.3	97.3	96.9	97.3	97.2	97.2	97.4	97.3	97.2	97.3	97.3	97.3	97.1	99.7	97.2	98.2	97.6	97.3	99.2	97.9	97.3	98	98.1	96.7	93	95.1
6	SD17/09(MH106780)	98.1	98.1	100	98.1	100	***	97	95.7	97.1	97.2	97.1	96.7	96.7	96.9	97.2	94.9	97.2	97.2	96.8	97.2	97	97	97.2	97.2	97	97.2	97.2	97.2	96.9	99.7	97.1	98	97.4	97.2	99.1	97.7	97.2	97.9	97.9	96.5	92.9	94.9
7	GD2202/mosquito/China/2/2022(OP747412)	99.3	98.8	98.3	98.8	98.3	98.3	***	96.1	98.9	98.7	99.9	98.9	98.6	98.5	98	94.7	98.9	99.8	98.8	99.7	99.1	99.5	99.3	99.8	99.5	98.9	99.8	99.8	98.7	97.2	97.9	98.8	99.1	99.1	97.3	98.5	99.1	98.7	98.7	97.3	93.6	94.9
8	YN12031(KY434327)	97.6	97.4	97.2	97.6	97.2	97.2	97.9	***	96.2	96.3	96.2	95.8	95.8	96.1	96.8	97.9	96.1	96.3	96.1	96.3	96.3	96.1	96.5	96.3	96.1	96.4	96.3	96.3	96.2	96	97.5	97.2	96.5	96.3	95.8	97.2	96.3	97	97.1	96.2	92.7	98.2
9	YN12042(KY450683)	99.1	99.1	98.6	99.1	98.6	98.6	99.8	98.1	***	99.8	98.8	98.6	98.6	99.5	98.1	94.8	98.6	98.9	98.7	98.9	98.9	98.7	99.1	98.9	98.7	98.9	98.9	98.9	98.7	97.2	97.9	98.9	99.2	98.9	97.4	98.6	98.9	98.7	98.8	97.4	93.5	95
10	YN0540(EU015063)	99.3	99.1	98.8	99.3	98.8	98.8	99.5	98.3	99.8	***	98.8	98.6	98.6	99.6	98.2	94.9	98.6	98.9	98.7	98.9	98.9	98.7	99.1	98.9	98.7	98.9	98.9	98.9	98.7	97.3	98	99	99.1	98.9	97.5	98.7	98.9	98.8	98.9	97.5	93.6	95.1
11	JL17/08(MG869691)	99.5	98.8	98.6	99.1	98.6	98.6	99.8	98.1	99.5	99.8	***	99	98.7	98.6	98.1	94.8	99	99.9	98.9	99.8	99.1	99.6	99.4	99.9	99.6	99	99.9	99.9	98.7	97.2	97.9	98.9	99.1	99.1	97.4	98.6	99.1	98.7	98.8	97.4	93.7	95
12	JL1707(MH722255)	98.8	98.1	97.9	98.3	97.9	97.9	99.1	97.4	98.8	99.1	99.3	***	99.7	98.3	97.7	94.5	98.4	98.9	98.3	98.9	98.6	98.7	98.8	98.9	98.7	98.6	98.9	98.9	98.3	96.8	97.6	98.5	98.7	98.7	97	98.2	98.7	98.3	98.4	97	93.3	94.8
13	HB0234(EU015062)	98.6	98.3	98.1	98.6	98.1	98.1	98.8	97.6	99.1	99.3	99.1	99.8	***	98.3	97.7	94.5	98.4	98.7	98.5	98.7	98.7	98.6	98.8	98.7	98.6	98.6	98.7	98.7	98.3	96.8	97.7	98.5	98.7	98.7	97	98.2	98.7	98.3	98.4	97.2	93.1	94.8
14	SC1210(LC107870)	98.8	98.6	98.3	98.8	98.3	98.3	99.1	97.9	99.3	99.5	99.3	98.6	98.8	***	98	94.6	98.3	98.7	98.6	98.7	98.7	98.5	98.9	98.7	98.5	98.7	98.7	98.7	98.4	97.1	97.8	98.7	98.9	98.7	97.2	98.4	98.7	98.6	98.7	97.2	93.4	94.9
15	M1(EU015061)	98.1	97.9	97.6	98.1	97.6	97.6	98.3	98.1	98.6	98.8	98.6	98.1	98.3	98.3	***	95.3	97.9	98.2	97.8	98.2	98	98	98.3	98.2	98	98.2	98.2	98.2	97.9	97.4	98.6	99.1	98.4	98.2	97.6	99.1	98.2	98.9	99	97.9	94.5	95.5
16	Rbsq202206(OP593308)	96.9	96.7	96.4	96.9	96.4	96.4	97.2	98.8	97.4	97.6	97.4	96.7	96.9	97.2	96.9	***	95	94.9	94.6	94.9	94.9	94.7	95.1	94.9	94.7	95	94.9	94.9	94.8	95	96.1	95.7	95.1	95.2	94.9	95.6	95.2	95.6	95.7	94.7	91.9	99.8
17	GETV/SCrph129/2020(MZ357112)	99.1	99.3	98.6	99.5	98.6	98.6	99.3	98.1	99.5	99.8	99.5	98.8	99.1	99.3	98.6	97.4	***	99.1	98.7	99.1	98.9	98.9	99.1	99.1	98.9	98.7	99.1	99.1	98.5	97.3	97.7	98.7	98.8	99.1	97.5	98.3	99.1	98.5	98.6	97.2	93.5	95.3
18	SD2206/pig/China_Shandong/2022(PP623164)	99.3	99.1	98.8	99.3	98.8	98.8	99.5	98.3	99.8	100	99.8	99.1	99.3	99.5	98.8	97.6	99.8	***	99	99.8	99.2	99.7	99.4	100	99.7	99.1	100	100	98.8	97.3	98	99	99.1	99.2	97.5	98.7	99.2	98.8	98.9	97.5	93.8	95.1
19	GETV-JX-CHN-22(OQ968487)	98.8	98.6	98.3	98.8	98.3	98.3	99.1	97.9	99.3	99.5	99.3	98.6	98.8	99.1	98.3	97.2	99.3	99.5	***	99	99.4	98.8	99.5	99	98.8	98.7	99	99	98.4	96.9	97.8	98.6	98.7	99.1	97.1	98.3	99.1	98.4	98.5	97.2	93.2	94.9
20	GDQY2022(ON987235)	99.3	99.1	98.8	99.3	98.8	98.8	99.5	98.3	99.8	100	99.8	99.1	99.3	99.5	98.8	97.6	99.8	100	99.5	***	99.2	99.7	99.4	99.8	99.7	99.1	99.8	99.8	98.8	97.3	98	99	99.1	99.2	97.5	98.7	99.2	98.8	98.9	97.5	93.8	95.1
21	GETV-YL(OL352731)	99.3	99.1	98.8	99.3	98.8	98.8	99.5	98.3	99.8	100	99.8	99.1	99.3	99.5	98.8	97.6	99.8	100	99.5	100	***	99.1	99.8	99.2	99.1	98.9	99.2	99.2	98.7	97.2	98	98.8	99	99.4	97.3	98.5	99.4	98.7	98.7	97.5	93.4	95.1
22	HNJZ-S1(KY363862)	99.3	99.1	98.8	99.3	98.8	98.8	99.5	98.3	99.8	100	99.8	99.1	99.3	99.5	98.8	97.6	99.8	100	99.5	100	100	***	99.3	99.7	100	98.9	99.7	99.7	98.7	97.2	97.9	98.8	99	99.1	97.3	98.5	99.1	98.7	98.7	97.3	93.6	94.9
23	HNJZ-S2(KY363863)	99.3	99.1	98.8	99.3	98.8	98.8	99.5	98.3	99.8	100	99.8	99.1	99.3	99.5	98.8	97.6	99.8	100	99.5	100	100	100	***	99.4	99.3	99.1	99.4	99.4	98.9	97.4	98.1	99.1	99.2	99.6	97.6	98.7	99.6	98.9	99	97.6	93.7	95.3
24	HNNY-1(MG865966)	99.3	99.1	98.8	99.3	98.8	98.8	99.5	98.3	99.8	100	99.8	99.1	99.3	99.5	98.8	97.6	99.8	100	99.5	100	100	100	100	***	99.7	99.1	100	100	98.8	97.3	98	99	99.1	99.2	97.5	98.7	99.2	98.8	98.9	97.5	93.8	95.1
25	HNNY-2(MG865967)	99.3	99.1	98.8	99.3	98.8	98.8	99.5	98.3	99.8	100	99.8	99.1	99.3	99.5	98.8	97.6	99.8	100	99.5	100	100	100	100	100	***	98.9	99.7	99.7	98.7	97.2	97.9	98.8	99	99.1	97.3	98.5	99.1	98.7	98.7	97.3	93.6	94.9
26	GETV-V1(KY399029)	99.1	98.8	98.6	99.1	98.6	98.6	99.3	98.6	99.5	99.8	99.5	98.8	99.1	99.3	98.6	97.9	99.5	99.8	99.3	99.8	99.8	99.8	99.8	99.8	99.8	***	99.1	99.1	99.4	97.3	98	99	99.1	98.9	97.5	98.7	98.9	98.8	98.9	97.5	93.6	95.3
27	HNPDS-1(MG865968)	99.3	99.1	98.8	99.3	98.8	98.8	99.5	98.3	99.8	100	99.8	99.1	99.3	99.5	98.8	97.6	99.8	100	99.5	100	100	100	100	100	100	99.8	***	100	98.8	97.3	98	99	99.1	99.2	97.5	98.7	99.2	98.8	98.9	97.5	93.8	95.1
28	HNPDS-2(MG865969)	99.3	99.1	98.8	99.3	98.8	98.8	99.5	98.3	99.8	100	99.8	99.1	99.3	99.5	98.8	97.6	99.8	100	99.5	100	100	100	100	100	100	99.8	100	***	98.8	97.3	98	99	99.1	99.2	97.5	98.7	99.2	98.8	98.9	97.5	93.8	95.1
29	AH9192(MG865965)	98.6	98.3	98.1	98.6	98.1	98.1	98.8	98.1	99.1	99.3	99.1	98.3	98.6	98.8	98.1	97.4	99.1	99.3	98.8	99.3	99.3	99.3	99.3	99.3	99.3	99.5	99.3	99.3	***	97.1	97.8	98.7	98.9	98.7	97.2	98.4	98.7	98.6	98.7	97.2	93.4	95
30	HuN1(MF741771)	98.1	98.1	100	98.1	100	100	98.3	97.2	98.6	98.8	98.6	97.9	98.1	98.3	97.6	96.4	98.6	98.8	98.3	98.8	98.8	98.8	98.8	98.8	98.8	98.6	98.8	98.8	98.1	***	97.4	98.2	97.6	97.3	99.2	97.9	97.3	98	98.1	96.7	93	95.3
31	LEIV_16275_Mag(EF631998)	99.1	98.8	98.6	99.1	98.6	98.6	99.3	98.6	99.5	99.8	99.5	98.8	99.1	99.3	99.1	97.4	99.5	99.8	99.3	99.8	99.8	99.8	99.8	99.8	99.8	99.5	99.8	99.8	99.1	98.6	***	98.9	98.3	97.9	97.4	98.9	97.9	98.7	98.8	98.3	94.5	96.3
32	LEIV_17741_MPR(EF631999)	99.3	99.1	98.8	99.3	98.8	98.8	99.5	98.3	99.8	100	99.8	99.1	99.3	99.5	98.8	97.6	99.8	100	99.5	100	100	100	100	100	100	99.8	100	100	99.3	98.8	99.8	***	99.2	98.8	98.3	99.5	98.8	99.7	99.8	98.3	94.5	96
33	South_Korea(AY702913)	99.1	99.1	98.6	99.1	98.6	98.6	99.8	98.1	100	99.8	99.5	98.8	99.1	99.3	98.6	97.4	99.5	99.8	99.3	99.8	99.8	99.8	99.8	99.8	99.8	99.5	99.8	99.8	99.1	98.6	99.5	99.8	***	99	97.7	98.9	99	99.1	99.1	97.7	93.8	95.3
34	15-I-1105(LC212973)	99.3	99.1	98.8	99.3	98.8	98.8	99.5	98.3	99.8	100	99.8	99.1	99.3	99.5	98.8	97.6	99.8	100	99.5	100	100	100	100	100	100	99.8	100	100	99.3	98.8	99.8	100	99.8	***	97.5	98.5	100	98.7	98.7	97.3	93.6	95.4
35	Kochi/01/2005(AB859822)	98.3	98.3	99.3	98.3	99.3	99.3	98.6	97.4	98.8	99.1	98.8	98.1	98.3	98.6	97.9	96.7	98.8	99.1	98.6	99.1	99.1	99.1	99.1	99.1	99.1	98.8	99.1	99.1	98.3	99.3	98.8	99.1	98.8	99.1	***	98	97.5	98.2	98.3	97	93.4	95.1
36	19-703(LC710657)	98.8	98.6	98.3	98.8	98.3	98.3	99.1	98.3	99.3	99.5	99.3	98.6	98.8	99.1	98.8	97.2	99.3	99.5	99.1	99.5	99.5	99.5	99.5	99.5	99.5	99.3	99.5	99.5	98.8	98.3	99.8	99.5	99.3	99.5	98.6	***	98.5	99.4	99.4	98.4	94.6	95.8
37	16-I-676(LC223132)	99.3	99.1	98.8	99.3	98.8	98.8	99.5	98.3	99.8	100	99.8	99.1	99.3	99.5	98.8	97.6	99.8	100	99.5	100	100	100	100	100	100	99.8	100	100	99.3	98.8	99.8	100	99.8	100	99.1	99.5	***	98.7	98.7	97.3	93.6	95.4
38	MI-110-C1(LC079086)	99.1	98.8	98.6	99.1	98.6	98.6	99.3	98.1	99.5	99.8	99.5	98.8	99.1	99.3	98.6	97.4	99.5	99.8	99.3	99.8	99.8	99.8	99.8	99.8	99.8	99.5	99.8	99.8	99.1	98.6	99.5	99.8	99.5	99.8	98.8	99.3	99.8	***	99.9	98.3	94.3	95.8
39	MI-110-C2(LC079086)	99.3	99.1	98.8	99.3	98.8	98.8	99.5	98.3	99.8	100	99.8	99.1	99.3	99.5	98.8	97.6	99.8	100	99.5	100	100	100	100	100	100	99.8	100	100	99.3	98.8	99.8	100	99.8	100	99.1	99.5	100	99.8	***	98.3	94.4	95.9
40	M_6-Mag_132(MW410934)	98.3	98.3	97.9	98.3	97.9	97.9	98.6	97.9	98.8	99.1	98.8	98.1	98.3	98.6	98.3	96.7	98.8	99.1	98.6	99.1	99.1	99.1	99.1	99.1	99.1	98.8	99.1	99.1	98.3	97.9	99.3	99.1	98.8	99.1	98.1	99.1	99.1	98.8	99.1	***	94.4	94.9
41	MM2021(MW404214)	96.4	96.4	95.7	97.2	95.7	95.7	96.4	95.7	96.7	96.9	96.7	96	96.2	96.4	96.2	94.5	97.2	96.9	96.4	96.9	96.9	96.9	96.9	96.9	96.9	96.7	96.9	96.9	96.2	95.7	97.2	96.9	96.7	96.9	96	96.9	96.9	96.7	96.9	96.4	***	92.1
42	GETV/SW/Thailand/2017(LC534253)	97.2	96.9	96.7	97.2	96.7	96.7	97.4	99.1	97.6	97.9	97.6	96.9	97.2	97.4	97.2	99.8	97.6	97.9	97.4	97.9	97.9	97.9	97.9	97.9	97.9	98.1	97.9	97.9	97.6	96.7	97.6	97.9	97.6	97.9	96.9	97.4	97.9	97.6	97.9	96.9	94.8	***
